# Supplementary material for: Extracellular HSP90α Interacts With ER Stress to Promote Fibroblasts Activation Through PI3K/AKT Pathway in Pulmonary Fibrosis
Source: Front Pharmacol. 2021 Aug 23;12:708462. doi: 10.3389/fphar.2021.708462 (PMC8420756; doi:10.3389/fphar.2021.708462)
Supplement: Supplementary file 1 [file DataSheet1.xlsx]

## Sheet: Sheet1
Fig.1 Western blot
	α-SMA			CollagenI
control	0.755	0.85	0.73	0.337	0.235	0.315
rHSP90α 3	0.744	0.94	0.82	0.42	0.361	0.453
rHSP90α 10	0.894	1.09	0.952	0.629	0.498	0.575
rHSP90α 30	1.01	1.33	1.256	0.749	0.61	0.716
CCK8	0			10			30
0h	0.65	0.62	0.58	0.67	0.63	0.69	0.63	0.59	0.56
24h	0.78	0.8	0.75	0.795	0.77	0.803	0.72	0.76	0.75
48h	0.87	0.88	0.81	0.88	0.87	0.91	0.83	0.81	0.83
Fig.2 Western blot
	ATF6			IRE1α			GRP78
control	0.46	0.45	0.53	0.337	0.238	0.369	0.18	0.26	0.31
rHSP90α 3.	0.4	0.54	0.62	0.471	0.351	0.327	0.483	0.39	0.36
rHSP90α10.	0.44	0.69	0.79	0.599	0.497	0.506	0.841	0.572	0.683
rHSP90 30	0.9	0.82	0.918	0.719	0.617	0.503	0.977	0.893	1.243
Fig.3 Western blot
	GRP78			α-SMA
Sham	0.26	0.362	0.22	0.487668	0.439	0.643
TUDCA	0.23	0.324	0.186	0.47	0.326	0.578
Bleo	0.45	0.865	0.493	0.87	0.886	1.128
Bleo+TUDCA	0.323	0.586	0.363	0.594	0.642	0.862
	GRP78			α-SMA
control	0.287	0.439	0.343	0.751	1.022	0.653
TUDCA	0.27	0.426	0.378	0.744	0.996	0.638
TGF-β1	0.473	0.686	0.728	1.23	1.61	1.062
TGF-β1+TUDCA	0.324073	0.542	0.462	0.897	1.183	0.848
Fig.4	GRP78			α-SMA			CollagenI
control	0.316	0.383	0.414	0.456	0.52	0.393	0.644	0.539	0.578
TUDCA	0.324	0.339	0.439	0.447	0.487	0.375	0.664	0.556	0.572
rHSP90α	0.496	0.627	0.572	0.859	0.92	0.726	0.8743	0.892	0.826
rHSP90α+TUDCA	0.348	0.436	0.4	0.675	0.573	0.439	0.6447	0.597	0.613
Fig.5
GRP78 protein	NC	Si-1	Si-2	Si-3
	1.1	0.6	0.76	0.32
	0.98	0.73	0.67	0.45
	0.95	0.725	0.84	0.35
	CollagenI			GRP78			α-SMA
siNC	0.565	0.203	0.19	0.587	0.439	0.343	0.453	0.523	0.553
siGRP78	0.487	0.253	0.22	0.57	0.426	0.378	0.544	0.496	0.438
rHSP90α+siNC	1.026	0.546	0.63	0.97	0.986	0.728	0.811	0.85	0.823
rHSP90α+siGRP78	0.622	0.313	0.34	0.694	0.642	0.462	0.697409	0.683	0.648
Fig.6 Western blot
	CollagenI			GRP78			α-SMA
control	0.286	0.235	0.488	0.353	0.471	0.352	0.29	0.372	0.494
1G6-D7	0.243	0.21	0.442	0.409	0.514	0.404	0.258	0.351	0.455
rHSP90α9	0.546693	0.626693	0.846693	0.639	0.85	0.679	0.42	0.66	0.832
rHSP90α+1G6-D7	0.319	0.386	0.457	0.433	0.608	0.383	0.31	0.401	0.553
Fig.7
protective model
	GRP78			α-SMA
Sham	0.427	0.326	0.529	0.678	0.82	0.835
1G6-D7	0.417	0.323	0.519	0.632	0.79	0.785
Bleo	0.728	0.631	0.825	0.872	1.023	1.236
Bleo+1G6-D7	0.55	0.521	0.653	0.714	0.945	0.958
treatment model
	GRP78			α-SMÄ
Sham	0.492	0.327	0.527	0.578	0.392	0.435
1G6-D7	0.438	0.317	0.518	0.532	0.347	0.385
Bleo	0.565	0.628	0.826	0.872	0.577	0.636
Bleo+1G6-D7	0.489	0.521	0.65	0.614	0.416	0.458
Fig.8 Western blot
	CollagenI			GRP78			α-SMA			Ser473			Thr308
control	0.629	0.746	0.681	0.519	0.817	0.523	0.5	0.77	0.54	0.639	0.728	0.708	0.519	0.816	0.503
LY294002	0.622	0.74	0.638	0.479	0.785	0.536	0.49	0.72	0.432	0.622	0.73	0.645	0.492	0.789	0.5
rHSP90α7	0.755	1.152	0.953	0.87	1.25	0.725	0.87	1.176	0.795	0.755	1.158	0.953	0.765	0.975	0.785
rHSP90+LY294002	0.653	0.95	0.748	0.595	0.867	0.515	0.59	0.89	0.66	0.66	0.951	0.743	0.56	0.867	0.582
protective model							treatment model
	p-AKT(Ser473)			p-AKT(Thr308)				p-AKT(Ser473)			p-AKT(Thr308)
Sham	0.628	0.751	1.056	1.026	1.12	0.72		1.03	0.932	1.258	0.842	1.044	0.928
1G6-D7	0.548	0.552	0.834	0.68	0.739	0.76		0.797	0.789	1.134	0.89	0.99	0.91
Bleo	0.865	0.968	1.66	1.33	2.1	1.544		1.199	1.603	1.96	1.56	1.88	1.77
Bleo+1G6-D7	0.75	0.747	1.112	0.998	1.295	0.896		0.878	1.07	1.32	1.18	1.27	1.43
Fig.9 Western blot
HSP90α	control	TUDCA	TGF-β1	TGF-β1+TUDCA
	0.564	0.608	0.55	0.579
	0.528	0.495	0.503	0.527
	0.602	0.589	0.613	0.605
